# Supplementary material for: Development and Evaluation of a School Readiness Curriculum for Pediatrics Residents
Source: MedEdPORTAL. 2020 Sep 29;16:10976. doi: 10.15766/mep_2374-8265.10976 (PMC7526503; doi:10.15766/mep_2374-8265.10976)
Supplement: Supplementary file 1 — Preschool Observation Guide.docSchool Readiness Workshop.pptxDevelopmental Questionnaire.pdfPreintervention Survey.docxImmediate Postintervention Survey.docxDelayed Postintervention Survey.docx [file mep_2374-8265.10976-s001.zip]

Archive with 7 entries (7 files):
- F. Delayed Postintervention Survey.docx
- _Educational_Summary_Report_10976.pdf
- A. Preschool Observation Guide.doc
- B. School Readiness Workshop.pptx
- C. Developmental Questionnaire.pdf
- D. Preintervention Survey.docx
- E. Immediate Postintervention Survey.docx
